# Supplementary material for: Therapeutic potential of single-nucleotide polymorphism-mediated IL6R inhibitors in ankylosing spondylitis treatment
Source: Front Med (Lausanne). 2024 May 21;11:1368346. doi: 10.3389/fmed.2024.1368346 (PMC11148286; doi:10.3389/fmed.2024.1368346)
Supplement: Supplementary file 2 [file Data_Sheet_1.xls]

## Sheet: Sheet1
Table S1 The detail of instrumental variable corresponding to IL6R.
Target	SNP	CHR	POS	BETA	SE	EAF	P-value	Effect alleles	Other alleles	R2	F	GWAS Trait
IL6R	rs1194611	1	154301246	-0.0196	0.0022	0.636269	2.32916e-18	A	C	0.000177813	62.8616	NA
IL6R	rs145909430	1	154391504	-0.0978	0.0086	0.0218323	8.25848e-30	C	T	0.000408527	144.459	C-reactive protein levels (MTAG)
IL6R	rs79778789	1	154409434	-0.0308	0.0049	0.0593003	4.07502e-10	G	A	0.000105837	37.4137	C-reactive protein levels (MTAG)
IL6R	rs55676222	1	154435289	-0.0615	0.0041	0.107006	5.73588e-51	T	A	0.000722831	255.68	Interleukin-6 receptor subunit alpha levels
IL6R	rs56047170	1	154528053	0.0459	0.0031	0.144555	8.5487e-50	A	G	0.000521051	184.269	NA
IL6R	rs2274988	1	154316434	-0.0165	0.0025	0.250135	2.73527e-11	T	C	0.00010213	36.1031	C-reactive protein levels
IL6R	rs186110340	1	154415848	0.0548	0.0082	0.0240857	2.51594e-11	G	C	0.000141176	49.9078	C-reactive protein levels
IL6R	rs142712385	1	154431123	0.0527	0.0051	0.0638611	2.89001e-25	A	T	0.000332069	117.413	Interleukin-6 receptor subunit alpha levels
IL6R	rs67156297	1	154336716	0.0352	0.0027	0.261643	9.50386e-38	A	G	0.00047873	169.295	Gut microbiota alpha diversity (Shannon index); Type 2 diabetes; C-reactive protein levels (MTAG)
IL6R	rs7525477	1	154394297	0.027	0.0023	0.429798	2.55094e-32	A	G	0.000357315	126.343	Mean corpuscular hemoglobin; Interleukin-6 levels in HIV infection; Interleukin-6 receptor subunit alpha levels; Interleukin-6 receptor subunit alpha levels
IL6R	rs79219014	1	154415675	-0.0845	0.0074	0.0275009	1.97015e-30	T	G	0.000381926	135.049	C-reactive protein levels
IL6R	rs116710125	1	154502312	0.0467	0.0058	0.0474693	6.07435e-16	T	C	0.000197222	69.7247	NA
IL6R	rs139460294	1	154443269	-0.0595	0.0101	0.0157545	3.14e-09	C	T	0.000109792	38.8119	C-reactive protein levels; Cholesterol to total lipids ratio in small LDL
IL6R	rs9662562	1	154364762	-0.0387	0.0027	0.292388	3.81681e-48	T	A	0.000619736	219.19	C-reactive protein levels; Non-albumin protein levels
IL6R	rs76093405	1	154411768	0.0551	0.0075	0.0273398	1.90108e-13	A	G	0.000161469	57.0828	Monocyte count
IL6R	rs12044132	1	154462360	-0.044	0.0027	0.208128	1.31401e-59	T	C	0.000638147	225.706	C-reactive protein levels (MTAG); C-reactive protein levels
IL6R	rs147483024	1	154540865	0.0659	0.0097	0.0183062	1.02589e-11	T	G	0.00015609	55.1808	NA
IL6R	rs111879666	1	154282886	-0.0501	0.0056	0.0512095	3.51399e-19	T	C	0.000243908	86.2338	NA
IL6R	rs12750774	1	154516477	-0.062	0.0025	0.267752	4.97737e-136	A	G	0.00150732	533.586	Interleukin-6 receptor subunit alpha levels; C-reactive protein levels (MTAG)
IL6R	rs115697580	1	154517689	0.0464	0.0085	0.0212202	4.29398e-08	A	G	8.94335e-05	31.6144	NA
IL6R	rs186303011	1	154355875	0.0537	0.0054	0.0589431	2.37575e-23	G	A	0.00031991	113.113	NA
IL6R	rs4133213	1	154395212	-0.0757	0.0022	0.442282	1e-200	A	C	0.00282706	1002.1	Atrial fibrillation; Coronary artery disease; Coronary artery disease (myocardial infarction, percutaneous transluminal coronary angioplasty, coronary artery bypass grafting, angina or chromic ischemic heart disease); Interleukin-6 levels in HIV infection; Interleukin-6 receptor subunit alpha levels; Interleukin-6 receptor subunit alpha levels; Mean corpuscular hemoglobin; Parental longevity (com…
IL6R	rs113580743	1	154420333	0.0377	0.0047	0.0583578	1.37088e-15	A	G	0.000156206	55.2218	Red cell distribution width; Coronary artery disease; C-reactive protein levels (MTAG); Serum alkaline phosphatase levels; Red cell distribution width; Blood protein levels; Liver enzyme levels (alkaline phosphatase); C-reactive protein; Ischemic stroke or fibrinogen levels (pleiotropy); Fibrinogen levels or factor VII levels (pleiotropy)
IL6R	rs12083537	1	154381103	-0.0607	0.0027	0.205991	9.44061e-114	G	A	0.00120526	426.53	Interleukin-6 levels; C-reactive protein levels; Serum alkaline phosphatase levels; Interleukin-6 receptor subunit alpha levels; C-reactive protein levels; C-reactive protein levels (MTAG); Low-density lipoprotein levels (MTAG)
IL6R	rs72698179	1	154522394	0.0505	0.0074	0.0292605	7.94145e-12	A	C	0.000144876	51.216	Lung function (FEV1/FVC); Chronic obstructive pulmonary disease liability (machine learning-based score)
IL6R	rs111923597	1	154293099	0.0377	0.0057	0.0476813	3.96369e-11	C	G	0.000129075	45.6294	Red cell distribution width
IL6R	rs77993403	1	154316996	-0.0394	0.0056	0.0479469	2.58107e-12	A	G	0.000141724	50.1015	C-reactive protein levels
IL6R	rs79794939	1	154390932	0.0401	0.0045	0.0775081	5.01072e-19	T	C	0.000229947	81.2968	Interleukin-6 receptor subunit alpha levels
IL6R	rs77994623	1	154505106	0.0432	0.0028	0.183133	2.4188e-54	T	C	0.000558361	197.471	C-reactive protein levels; Non-albumin protein levels; Interleukin-6 receptor subunit alpha levels; Interleukin-6 receptor subunit alpha levels
IL6R	rs147968970	1	154519249	-0.0801	0.008	0.0239783	1.17598e-23	A	G	0.000300312	106.181	NA
IL6R	rs115718964	1	154290747	-0.0862	0.008	0.0234192	4.84953e-27	A	G	0.000339879	120.176	Mean corpuscular volume; Mean corpuscular hemoglobin;
IL6R	rs35950207	1	154291958	-0.023	0.0024	0.296396	1.86681e-22	T	C	0.000220641	78.0059	Mean corpuscular volume; Parkinson's disease progression (motor); Mean corpuscular hemoglobin
IL6R	rs1194589	1	154325302	-0.0193	0.003	0.837272	9.7499e-11	G	A	0.000101502	35.8809	Left hippocampal volume; Hippocampal volume; Type 2 diabetes; Smoking initiation
IL6R	rs4845626	1	154423485	0.0489	0.003	0.155193	1.40088e-60	T	G	0.000627014	221.766	Coronary artery disease; Atrial fibrillation
IL6R	rs12136771	1	154511502	-0.0537	0.0023	0.663523	4.04576e-123	C	T	0.00128763	455.716	Serum levels of protein IL6R
IL6R	rs76289529	1	154516404	-0.0494	0.0064	0.0377496	1.15398e-14	T	C	0.00017729	62.6768	Interleukin-6 receptor subunit alpha levels; C-reactive protein levels (MTAG)
IL6R	rs78038982	1	154539156	0.0556	0.0092	0.0171967	1.82301e-09	T	G	0.000104494	36.9387	C-reactive protein levels
IL6R	rs115717606	1	154372838	0.0401	0.0068	0.0337814	3.00802e-09	G	A	0.000104972	37.1076	Albumin-globulin ratio
IL6R	rs564884827	1	154418201	0.0594	0.0102	0.0171183	5.72796e-09	G	A	0.000118731	41.9722	Atopic dermatitis; Interleukin-6 levels; C-reactive protein; C-reactive protein levels; Protein quantitative trait loci; Mean corpuscular hemoglobin; Monocyte count; Mean corpuscular volume
IL6R	rs12404927	1	154421438	-0.0555	0.0022	0.561942	1.07895e-145	C	T	0.00151649	536.838	Myocardial infarction; Coronary artery disease
IL6R	rs140615642	1	154469825	-0.0807	0.0089	0.0200885	7.34514e-20	C	T	0.000256396	90.65	NA
IL6R	rs116059394	1	154483655	0.0469	0.0052	0.058752	2.79383e-19	G	A	0.000243278	86.0109	C-reactive protein levels (MTAG)
IL6R	rs56100876	1	154496473	-0.1105	0.0091	0.0188166	1.30798e-33	A	G	0.000450864	159.436	C-reactive protein levels (MTAG)
IL6R	rs67860750	1	154538917	-0.0645	0.0035	0.146132	1.00207e-75	C	G	0.00103821	367.351	NA
IL6R, interleukin 6 receptor; SNP, single nucleotide polymorphism; CHR, chromosome; POS, position; BETA, effect estimate; SE, standard error of beta; EAF, effect allele frequency; R2, explained phenotypic variability; F, F statistic;
