# Supplementary material for: Therapeutic potential of single-nucleotide polymorphism-mediated IL6R inhibitors in ankylosing spondylitis treatment
Source: Front Med (Lausanne). 2024 May 21;11:1368346. doi: 10.3389/fmed.2024.1368346 (PMC11148286; doi:10.3389/fmed.2024.1368346)
Supplement: Supplementary file 3 [file Data_Sheet_2.xls]

## Sheet: Sheet1
Table S2 The detail of instrumental variable corresponding to IL6R for repeated analysis.
Target	SNP	CHR	POS	BETA	SE	EAF	P-value	Effect alleles	Other alleles	R2	F	GWAS Trait
IL6R	rs115437600	1	154361126	0.0297425	0.00444045	0.0504776	3e-12	A	G	8.47986e-05	37.0548	NA
IL6R	rs79794939	1	154390932	0.0451597	0.00373944	0.0750728	5.1e-35	T	C	0.000283219	123.784	Interleukin-6 receptor subunit alpha levels
IL6R	rs115718964	1	154290747	-0.0897489	0.00643541	0.02338	3.7e-44	A	G	0.00036784	160.782	Mean corpuscular volume; Mean corpuscular hemoglobin
IL6R	rs1386821	1	154382049	-0.06257	0.00240854	0.203824	3e-158	G	T	0.00127065	555.901	Interleukin-6 levels; C-reactive protein levels; Serum alkaline phosphatase levels; Interleukin-6 receptor subunit alpha levels; C-reactive protein levels (MTAG); Low-density lipoprotein levels (MTAG)
IL6R	rs4845374	1	154426947	0.056593	0.00267643	0.158141	7.4e-103	A	T	0.000852784	372.931	Allergic disease (asthma, hay fever or eczema); Ankylosing spondylitis; Asthma; Atopic dermatitis; Blood protein levels
IL6R	rs144029367	1	154455249	0.0513435	0.00725583	0.018832	1.5e-12	C	T	9.74183e-05	42.5698	NA
IL6R	rs12568083	1	154455949	-0.0695958	0.00204309	0.641523	1e-200	C	T	0.00222777	975.567	NA
IL6R	rs41269913	1	154461480	-0.0422452	0.00516093	0.0378934	2.2e-15	T	C	0.000130128	56.8652	C-reactive protein levels (MTAG); C-reactive protein levels
IL6R	rs2274988	1	154316434	-0.0180452	0.00221143	0.261272	1.2e-16	T	C	0.000125699	54.9293	C-reactive protein levels
IL6R	rs77993403	1	154316996	-0.0467978	0.00470093	0.0471495	2.2e-23	A	G	0.000196781	85.9977	C-reactive protein levels
IL6R	rs12719998	1	154335417	-0.0404933	0.00211752	0.300698	5.9e-86	G	A	0.000689591	301.516	NA
IL6R	rs116141616	1	154416069	0.031391	0.00588793	0.0279508	1.9e-08	A	G	5.35455e-05	23.3973	C-reactive protein levels;
IL6R	rs114445392	1	154438143	-0.0507066	0.00759026	0.016605	2.4e-10	T	C	8.39703e-05	36.6928	NA
IL6R	rs77994623	1	154505106	0.0508973	0.00259949	0.167218	4.5e-89	T	C	0.000721496	315.476	C-reactive protein levels; Non-albumin protein levels; Interleukin-6 receptor subunit alpha levels
IL6R	rs12750774	1	154516477	-0.0698908	0.00211103	0.312636	1e-200	A	G	0.0020994	919.237	Interleukin-6 receptor subunit alpha levels; C-reactive protein levels (MTAG)
IL6R	rs6668968	1	154293675	-0.0234006	0.00210708	0.308867	1.2e-30	A	G	0.000233785	102.173	Type 2 diabetes; Red cell distribution width
IL6R	rs79219014	1	154415675	-0.0895435	0.00599464	0.0270275	4.7e-51	T	G	0.000421701	184.334	C-reactive protein levels
IL6R	rs56047170	1	154528053	0.054791	0.00274693	0.151337	4.9e-91	A	G	0.000771132	337.196	NA
IL6R	rs1194611	1	154301246	-0.0208013	0.00199473	0.607428	1.3e-25	A	C	0.00020636	90.1848	NA
IL6R	rs41310893	1	154514267	0.0477951	0.00450107	0.0490671	6.5e-28	T	C	0.000213175	93.1641	C-reactive protein levels
IL6R	rs76289529	1	154516404	-0.0506517	0.00511366	0.0385331	4.3e-24	T	C	0.000190102	83.0783	Interleukin-6 receptor subunit alpha levels; C-reactive protein levels (MTAG)
IL6R	rs78038982	1	154539156	0.0599847	0.00738501	0.0175901	2.1e-16	T	G	0.000124358	54.3432	C-reactive protein levels
IL6R	rs115891382	1	154277834	0.0310724	0.00535271	0.0340255	1.9e-09	C	T	6.34673e-05	27.733	NA
IL6R	rs35717427	1	154391882	-0.0202929	0.00295772	0.122899	4.1e-12	A	G	8.87802e-05	38.7948	Interleukin-6 receptor subunit alpha levels
IL6R	rs8192484	1	154541839	0.0406184	0.00700793	0.0209955	2.9e-09	T	A	6.78245e-05	29.637	NA
IL6R	rs12044132	1	154462360	-0.0579553	0.00264619	0.160256	5.79e-109	T	C	0.000904019	395.357	C-reactive protein levels (MTAG); C-reactive protein levels
IL6R	rs116805289	1	154510155	0.0679361	0.00649799	0.0228327	3.8e-26	C	A	0.000205948	90.0048	C-reactive protein levels
IL6R	rs41310887	1	154321623	0.0442786	0.004629	0.0486545	1.4e-23	A	G	0.000181501	79.3189	C-reactive protein levels
IL6R	rs6694817	1	154401972	-0.0655311	0.00197569	0.577163	1e-200	C	T	0.00209602	917.754	COVID-19 or coronary artery disease (pleiotropy); Response to anti-retroviral therapy (ddI/d4T) in HIV-1 infection (Grade 2 peripheral neuropathy); Systemic lupus erythematosus
IL6R	rs11265608	1	154364140	0.0440537	0.003194	0.102748	7.9e-46	A	G	0.000357835	156.407	C-reactive protein levels; Non-albumin protein levels; Interleukin-6 receptor subunit alpha levels
IL6R, interleukin 6 receptor; SNP, single nucleotide polymorphism; CHR, chromosome; POS, position; BETA, effect estimate; SE, standard error of beta; EAF, effect allele frequency; R2, explained phenotypic variability; F, F statistic;
