# Supplementary material for: Therapeutic potential of single-nucleotide polymorphism-mediated IL6R inhibitors in ankylosing spondylitis treatment
Source: Front Med (Lausanne). 2024 May 21;11:1368346. doi: 10.3389/fmed.2024.1368346 (PMC11148286; doi:10.3389/fmed.2024.1368346)
Supplement: Supplementary file 4 [file Data_Sheet_3.xls]

## Sheet: Sheet1
Table S3 The effect of IL6R inhibitor on rheumatoid arthritis and ankylosing spondylitis.
Outcomes	Drug Target	Method	NSNPs	Pval	OR	OR_lci95	OR_uci95
Rheumatoid arthritis (ukb-b-9125)	IL6R	MR Egger	19	0.0552387	0.993072	0.986451	0.999692
		Weighted median	19	0.00206988	0.994948	0.991726	0.998171
		Inverse variance weighted	19	3.12566e-06	0.994039	0.991525	0.996552
		Simple mode	19	0.0363328	0.994194	0.989147	0.99924
		Weighted mode	19	0.0214179	0.994617	0.990419	0.998816
Ankylosing spondylitis (ukb-b-18194)	IL6R	MR Egger	9	0.0273865	0.994212	0.990116	0.998308
		Weighted median	9	2.94008e-05	0.995668	0.993631	0.997705
		Inverse variance weighted	9	5.12046e-08	0.995295	0.993598	0.996992
		Simple mode	9	0.0275009	0.996184	0.993398	0.99897
		Weighted mode	9	0.0024286	0.995578	0.993583	0.997572
Ankylosing spondylitis (ukb-a-88)	IL6R	MR Egger	42	0.00291134	0.994403	0.990935	0.997872
		Weighted median	42	1.40846e-06	0.995303	0.99339	0.997216
		Inverse variance weighted	42	6.25167e-15	0.994839	0.993539	0.99614
		Simple mode	42	0.0286539	0.995806	0.992174	0.999438
		Weighted mode	42	0.000936957	0.995553	0.993103	0.998002
IL6R, interleukin 6 receptor; SNP, single nucleotide polymorphism; OR, odds ratio
PCSK9, proprotein convertase subtilisin/kexin 9; HMGCR, 3-hydroxy-3-methylglutaryl coenzyme A reductase; CHD, coronary heart disease; SNP, single nucleotide polymorphism; OR, odds ratio
