# Supplementary material for: Therapeutic potential of single-nucleotide polymorphism-mediated IL6R inhibitors in ankylosing spondylitis treatment
Source: Front Med (Lausanne). 2024 May 21;11:1368346. doi: 10.3389/fmed.2024.1368346 (PMC11148286; doi:10.3389/fmed.2024.1368346)
Supplement: Supplementary file 5 [file Data_Sheet_4.xls]

## Sheet: Sheet1
Table S4 The effect of IL6R inhibitor on rheumatoid arthritis and ankylosing spondylitis for repeated analysis.
Outcomes	Drug Target	Method	NSNPs	Pval	OR	OR_lci95	OR_uci95
Rheumatoid arthritis (ukb-b-9125)	IL6R	MR Egger	15	0.0731374	0.992996	0.98593	1.00006
		Weighted median	15	0.0242611	0.995852	0.992235	0.999468
		Inverse variance weighted	15	3.47584e-05	0.994374	0.991703	0.997045
		Simple mode	15	0.26499	0.996388	0.99028	1.0025
		Weighted mode	15	0.0991554	0.99632	0.992228	1.00041
Ankylosing spondylitis (ukb-b-18194)	IL6R	MR Egger	7	0.0442481	0.994514	0.990479	0.998549
		Weighted median	7	8.86139e-05	0.995694	0.993536	0.997852
		Inverse variance weighted	7	1.25945e-06	0.995709	0.99397	0.997448
		Simple mode	7	0.057526	0.996431	0.993441	0.999421
		Weighted mode	7	0.00982614	0.995904	0.993742	0.998065
Ankylosing spondylitis (ukb-a-88)	IL6R	MR Egger	30	0.215142	0.997461	0.993532	1.00139
		Weighted median	30	8.44635e-05	0.995952	0.99393	0.997974
		Inverse variance weighted	30	7.81726e-09	0.995723	0.994267	0.997178
		Simple mode	30	0.0161296	0.995612	0.992239	0.998986
		Weighted mode	30	0.00155372	0.995862	0.993535	0.998189
IL6R, interleukin 6 receptor; SNP, single nucleotide polymorphism; OR, odds ratio
PCSK9, proprotein convertase subtilisin/kexin 9; HMGCR, 3-hydroxy-3-methylglutaryl coenzyme A reductase; CHD, coronary heart disease; SNP, single nucleotide polymorphism; OR, odds ratio
